# Supplementary material for: Improved Water, Sanitation and Utilization of Maternal and Child Health Services in South Asia—An Analysis of Demographic Health Surveys
Source: Int J Environ Res Public Health. 2021 Jul 19;18(14):7667. doi: 10.3390/ijerph18147667 (PMC8303440; doi:10.3390/ijerph18147667)
Supplement: Supplementary file 1 [file ijerph-18-07667-s001.zip]

Archive with 4 entries (4 files):
- Supplemental Table 1.pdf
- Supplemental Table 2.pdf
- Supplemental Table 3.pdf
- Supplemental Table 4.pdf
